# Supplementary material for: Genomic insights into strategies used by Xanthomonas albilineans with its reduced artillery to spread within sugarcane xylem vessels
Source: BMC Genomics. 2012 Nov 21;13:658. doi: 10.1186/1471-2164-13-658 (PMC3542200; doi:10.1186/1471-2164-13-658)
Supplement: Additional file 1 — List of proteins from X. albilineans strain GPE PC73 putatively T2SS-secreted based on SignalP 4.0 prediction [http://www.cbs.dtu.dk/services/SignalP/]. [file 1471-2164-13-658-S1.xls]

## Sheet: Feuil1
NCBI Reference Sequence	locus	Description
YP_003374538.1	XALc_0006	peptidase
YP_003374539.1	XALc_0007	hypothetical protein
YP_003374562.1	XALc_0030	ABC transporter substrate-binding protein
YP_003374564.1	XALc_0032	lipoprotein
YP_003374568.1	XALc_0036	xylanase precursor
YP_003374570.1	XALc_0038	TonB-dependent outer membrane receptor protein
YP_003374575.1	XALc_0043	hypothetical protein
YP_003374577.1	XALc_0045	TonB-dependent outer membrane receptor Oar-like protein
YP_003374580.1	XALc_0048	hypothetical protein
YP_003374583.1	XALc_0051	hypothetical protein
YP_003374585.1	XALc_0053	lipoprotein
YP_003374590.1	XALc_0058	beta-glucosidase
YP_003374593.1	XALc_0061	hydrolase
YP_003374602.1	XALc_0070	hypothetical protein
YP_003374608.1	XALc_0076	hypothetical protein
YP_003374619.1	XALc_0087	TonB-dependent outer membrane receptor protein
YP_003374621.1	XALc_0089	hypothetical protein
YP_003374622.1	XALc_0090	hypothetical protein
YP_003374626.1	XALc_0094	cation/acetate symporter protein
YP_003374628.1	XALc_0096	hypothetical protein
YP_003374629.1	XALc_0097	PpiC-type peptidyl-prolyl cis-trans isomerase
YP_003374646.1	XALc_0114	glycyl aminopeptidase
YP_003374650.1	XALc_0118	hypothetical protein
YP_003374666.1	XALc_0134	hypothetical protein
YP_003374670.1	XALc_0138	tannase/feruloyl esterase
YP_003374700.1	XALc_0168	hypothetical protein
YP_003374721.1	XALc_0189	hypothetical protein
YP_003374773.1	XALc_0241	hypothetical protein
YP_003374778.1	XALc_0246	two-component system sensor protein PhoQ
YP_003374780.1	XALc_0248	hypothetical protein
YP_003374782.1	XALc_0250	hypothetical protein
YP_003374786.1	XALc_0255	entericidin EcnAB precursor
YP_003374787.1	XALc_0256	entericidin EcnAB precursor
YP_003374792.1	XALc_0261	hypothetical protein
YP_003374837.1	XALc_0308	hypothetical protein
YP_003374845.1	XALc_0316	cytochrome C biogenesis protein
YP_003374849.1	XALc_0320	TonB-dependent outer membrane receptor protein
YP_003374856.1	XALc_0327	protease
YP_003374857.1	XALc_0328	protease
YP_003374860.1	XALc_0331	hypothetical protein
YP_003374861.1	XALc_0332	hypothetical protein
YP_003374873.1	XALc_0344	outer membrane efflux protein
YP_003374877.1	XALc_0348	hypothetical protein
YP_003374896.1	XALc_0368	TonB-dependent outer membrane receptor protein
YP_003374904.1	XALc_0376	hypothetical protein
YP_003374914.1	XALc_0391	hypothetical protein
YP_003374916.1	XALc_0393	periplasmic protease
YP_003374920.1	XALc_0397	long-chain fatty acid outer membrane transporter
YP_003374923.1	XALc_0400	cytochrome C oxidase, subunit II protein
YP_003374933.1	XALc_0410	disulfide-isomerase oxidoreductase
YP_003374945.1	XALc_0422	hypothetical protein
YP_003374946.1	XALc_0423	N-acetylmuramoyl-L-alanine amidase
YP_003374948.1	XALc_0425	hypothetical protein
YP_003374957.1	XALc_0434	periplasmic protease
YP_003374960.1	XALc_0437	hypothetical protein
YP_003374974.1	XALc_0452	hypothetical protein
YP_003374991.1	XALc_0469	hypothetical protein
YP_003375003.1	XALc_0481	redoxin protein
YP_003375006.1	XALc_0484	1,4-beta-cellobiosidase
YP_003375010.1	XALc_0488	hypothetical protein
YP_003375011.1	XALc_0489	lipoprotein
YP_003375058.1	XALc_0541	TonB-dependent outer membrane receptor protein
YP_003375066.1	XALc_0549	hypothetical protein
YP_003375067.1	XALc_0550	hypothetical protein
YP_003375068.1	XALc_0551	hypothetical protein
YP_003375069.1	XALc_0552	glycerophosphoryl diester phosphodiesterase
YP_003375070.1	XALc_0553	TonB-dependent outer membrane receptor protein
YP_003375074.1	XALc_0557	outer membrane protein OmpA
YP_003375075.1	XALc_0558	hypothetical protein
YP_003375079.1	XALc_0562	hypothetical protein
YP_003375093.1	XALc_0576	Zn-dependent protease
YP_003375123.1	XALc_0616	outer membrane protein
YP_003375149.1	XALc_0643	TonB-dependent outer membrane receptor protein
YP_003375150.1	XALc_0644	inosine-uridine preferring nucleoside hydrolase
YP_003375152.1	XALc_0646	TonB-dependent outer membrane receptor protein
YP_003375153.1	XALc_0647	glycerophosphodiester phosphodiesterase
YP_003375164.1	XALc_0658	phospholipase
YP_003375165.1	XALc_0659	TonB-dependent outer membrane receptor protein
YP_003375182.1	XALc_0676	hypothetical protein
YP_003375206.1	XALc_0700	TonB-dependent outer membrane receptor protein
YP_003375215.1	XALc_0709	hypothetical protein
YP_003375219.1	XALc_0713	TonB-dependent outer membrane receptor protein
YP_003375229.1	XALc_0723	TonB-dependent outer membrane receptor protein
YP_003375233.1	XALc_0727	hypothetical protein
YP_003375237.1	XALc_0731	TonB-dependent outer membrane receptor sucrose transporter
YP_003375243.1	XALc_0737	polyphosphate-selective porin O precursor
YP_003375253.1	XALc_0747	outer membrane efflux protein
YP_003375272.1	XALc_0766	hypothetical protein
YP_003375277.1	XALc_0771	hypothetical protein
YP_003375287.1	XALc_0781	hypothetical protein
YP_003375317.1	XALc_0811	polygalacturonase precursor
YP_003375318.1	XALc_0812	lytic murein transglycosylase
YP_003375319.1	XALc_0813	hypothetical protein
YP_003375320.1	XALc_0814	D-alanyl-D-alanine carboxypeptidase
YP_003375324.1	XALc_0818	tail-specific protease
YP_003375325.1	XALc_0819	hypothetical protein
YP_003375329.1	XALc_0823	hypothetical protein
YP_003375333.1	XALc_0827	hypothetical protein
YP_003375355.1	XALc_0849	TonB-dependent outer membrane receptor protein
YP_003375357.1	XALc_0851	thiol:disulfide interchange protein
YP_003375358.1	XALc_0852	disulfide oxidoreductase
YP_003375359.1	XALc_0853	cytochrome C precursor
YP_003375363.1	XALc_0857	hypothetical protein
YP_003375371.1	XALc_0865	extracellular endoglucanase precursor
YP_003375372.1	XALc_0866	rhamnogalacturonase B
YP_003375380.1	XALc_0874	hypothetical protein
YP_003375393.1	XALc_0887	peptidyl-dipeptidase
YP_003375413.1	XALc_0907	hypothetical protein
YP_003375415.1	XALc_0909	hypothetical protein
YP_003375432.1	XALc_0927	hypothetical protein
YP_003375438.1	XALc_0933	glycyl aminopeptidase
YP_003375446.1	XALc_0941	ABC transporter substrate-binding protein
YP_003375451.1	XALc_0946	alpha-N-arabinofuranosidase
YP_003375467.1	XALc_0962	hypothetical protein
YP_003375469.1	XALc_0964	metallopeptidase
YP_003375470.1	XALc_0965	metallopeptidase
YP_003375472.1	XALc_0967	TonB-dependent outer membrane receptor protein
YP_003375480.1	XALc_0975	lytic murein transglycosylase
YP_003375496.1	XALc_0991	hypothetical protein
YP_003375498.1	XALc_0993	hypothetical protein
YP_003375499.1	XALc_0994	hemoglobin-like protein (truncated hemoglobin)
YP_003375533.1	XALc_1030	hypothetical protein
YP_003375537.1	XALc_1034	hypothetical protein
YP_003375539.1	XALc_1036	hypothetical protein
YP_003375572.1	XALc_1068	dipeptidyl peptidase
YP_003375597.1	XALc_1095	hypothetical protein
YP_003375611.1	XALc_1109	hypothetical protein
YP_003375618.1	XALc_1116	hypothetical protein
YP_003375625.1	XALc_1123	hypothetical protein
YP_003375628.1	XALc_1126	hypothetical protein
YP_003375631.1	XALc_1129	outer membrane protein
YP_003375634.1	XALc_1132	hypothetical protein
YP_003375638.1	XALc_1136	hypothetical protein
YP_003375643.1	XALc_1141	hypothetical protein
YP_003375650.1	XALc_1148	hypothetical protein
YP_003375680.1	XALc_1180	hypothetical protein
YP_003375685.1	XALc_1185	hypothetical protein
YP_003375692.1	XALc_1192	TonB-dependent outer membrane receptor protein
YP_003375693.1	XALc_1193	hydrolase
YP_003375694.1	XALc_1194	alpha-xylosidase
YP_003375698.1	XALc_1198	protease
YP_003375760.1	XALc_1263	soluble lytic murein transglycosylase
YP_003375763.1	XALc_1266	ubiquinol-cytochrome C reductase
YP_003375775.1	XALc_1278	TonB-dependent outer membrane receptor oar-like protein
YP_003375786.1	XALc_1291	cytochrome C biogenesis protein
YP_003375796.1	XALc_1301	hypothetical protein
YP_003375809.1	XALc_1314	hypothetical protein
YP_003375813.1	XALc_1318	hypothetical protein
YP_003375814.1	XALc_1319	hypothetical protein
YP_003375823.1	XALc_1328	hypothetical protein
YP_003375824.1	XALc_1329	hypothetical protein
YP_003375853.1	XALc_1358	hypothetical protein
YP_003375858.1	XALc_1363	hypothetical protein
YP_003375881.1	XALc_1386	flagellar biosynthetic protein FliP
YP_003375895.1	XALc_1400	hypothetical protein
YP_003375916.1	XALc_1421	flagellar P-ring protein precursor
YP_003375917.1	XALc_1422	flagellar L-ring protein precursor
YP_003375947.1	XALc_1452	lipoprotein
YP_003375952.1	XALc_1457	cytochrome C biogenesis protein
YP_003375962.1	XALc_1467	cytochrome C precursor
YP_003375986.1	XALc_1491	Xanthomonas secretion apparatus protein
YP_003376034.1	XALc_1541	hypothetical protein
YP_003376048.1	XALc_1555	outer membrane efflux protein
YP_003376049.1	XALc_1556	outer membrane protein
YP_003376050.1	XALc_1557	membrane fusion protein
YP_003376057.1	XALc_1568	conjugal transfer protein
YP_003376058.1	XALc_1569	conjugal transfer protein
YP_003376079.1	XALc_1590	hypothetical protein
YP_003376094.1	XALc_1605	hypothetical protein
YP_003376099.1	XALc_1610	cytochrome precursor
YP_003376103.1	XALc_1614	TonB-dependent outer membrane receptor protein
YP_003376104.1	XALc_1615	hypothetical protein
YP_003376139.1	XALc_1651	superoxide dismutase
YP_003376143.1	XALc_1656	FKBP-type peptidyl-prolyl cis-trans isomerase
YP_003376144.1	XALc_1657	glutathione peroxidase
YP_003376148.1	XALc_1661	hypothetical protein
YP_003376149.1	XALc_1662	hypothetical protein
YP_003376150.1	XALc_1663	hypothetical protein
YP_003376213.1	XALc_1727	hypothetical protein
YP_003376256.1	XALc_1770	outer membrane efflux protein
YP_003376259.1	XALc_1775	hemolysin
YP_003376278.1	XALc_1794	hypothetical protein
YP_003376318.1	XALc_1837	type IV secretion system protein VirB2
YP_003376322.1	XALc_1841	type IV secretion system protein VirB9
YP_003376324.1	XALc_1843	hypothetical protein
YP_003376347.1	XALc_1866	hypothetical protein
YP_003376365.1	XALc_1885	peptidase
YP_003376377.1	XALc_1897	hypothetical protein
YP_003376386.1	XALc_1907	hypothetical protein
YP_003376389.1	XALc_1910	hypothetical protein
YP_003376394.1	XALc_1915	pectinesterase
YP_003376402.1	XALc_1923	lytic murein transglycosylase
YP_003376413.1	XALc_1934	cellulase precursor
YP_003376418.1	XALc_1940	gamma-glutamyltranspeptidase
YP_003376424.1	XALc_1946	TonB-dependent outer membrane receptor protein
YP_003376425.1	XALc_1947	glycoside hydrolase
YP_003376428.1	XALc_1950	dipeptidyl peptidase
YP_003376429.1	XALc_1951	xylosidase precursor
YP_003376430.1	XALc_1952	hypothetical protein
YP_003376431.1	XALc_1953	TonB-dependent outer membrane receptor protein
YP_003376434.1	XALc_1956	hypothetical protein
YP_003376437.1	XALc_1959	hypothetical protein
YP_003376462.1	XALc_1984	peptidyl-prolyl cis-trans isomerase
YP_003376467.1	XALc_1989	phosphate ABC transporter substrate-binding protein
YP_003376468.1	XALc_1990	phosphate ABC transporter substrate-binding protein
YP_003376473.1	XALc_1995	hypothetical protein
YP_003376479.1	XALc_2002	VirK protein
YP_003376482.1	XALc_2006	acetylhydrolase
YP_003376490.1	XALc_2014	hypothetical protein
YP_003376497.1	XALc_2021	hypothetical protein
YP_003376498.1	XALc_2022	outer membrane usher protein precursor
YP_003376499.1	XALc_2023	hypothetical protein
YP_003376501.1	XALc_2025	pili assembly chaperone protein
YP_003376510.1	XALc_2034	outer membrane antigen precursor
YP_003376521.1	XALc_2045	peptidyl prolyl cis-trans isomerase
YP_003376523.1	XALc_2047	beta-lactamase
YP_003376531.1	XALc_2055	hypothetical protein
YP_003376539.1	XALc_2063	cysteine protease
YP_003376545.1	XALc_2069	hypothetical protein
YP_003376560.1	XALc_2085	hypothetical protein
YP_003376562.1	XALc_2087	hypothetical protein
YP_003376568.1	XALc_2093	putrescine ABC transporter substrate-binding protein
YP_003376591.1	XALc_2116	hypothetical protein
YP_003376593.1	XALc_2118	ComEA-related DNA uptake protein
YP_003376600.1	XALc_2125	hypothetical protein
YP_003376605.1	XALc_2131	hypothetical protein
YP_003376606.1	XALc_2131	hypothetical protein
YP_003376613.1	XALc_2138	hypothetical protein
YP_003376629.1	XALc_2154	aminopeptidase
YP_003376637.1	XALc_2162	hypothetical protein
YP_003376642.1	XALc_2167	outer membrane efflux protein
YP_003376649.1	XALc_2174	two component system sensor-response regulator hybrid protein
YP_003376650.1	XALc_2175	hypothetical protein
YP_003376652.1	XALc_2177	hypothetical protein
YP_003376658.1	XALc_2183	glycoside hydrolase
YP_003376669.1	XALc_2194	hypothetical protein
YP_003376670.1	XALc_2295	TonB-dependent outer membrane receptor protein
YP_003376675.1	XALc_2220	beta-lactamase
YP_003376688.1	XALc_2214	TonB-dependent outer membrane receptor protein
YP_003376690.1	XALc_2216	TonB-dependent outer membrane receptor protein
YP_003376691.1	XALc_2217	alpha-L-fucosidase
YP_003376692.1	XALc_2218	glycosyl hydrolases
YP_003376694.1	XALc_2220	beta-mannosidase; beta-galactosidase/beta-glucuronidase
YP_003376696.1	XALc_2222	hypothetical protein
YP_003376698.1	XALc_2224	beta-galactosidase
YP_003376700.1	XALc_2226	alpha-L-fucosidase
YP_003376701.1	XALc_2227	sialidase/neuraminidase
YP_003376707.1	XALc_2233	TonB-dependent outer membrane receptor protein
YP_003376719.1	XALc_2245	TonB-dependent outer membrane receptor Oar-like protein
YP_003376722.1	XALc_2248	hypothetical protein
YP_003376727.1	XALc_2253	hypothetical protein
YP_003376732.1	XALc_2258	hypothetical protein
YP_003376733.1	XALc_2260	triacylglycerol lipase/esterase
YP_003376764.1	XALc_2291	hemolysin activation/secretion protein
YP_003376775.1	XALc_2302	hypothetical protein
YP_003376780.1	XALc_2307	s1/p1 nuclease
YP_003376784.1	XALc_2311	molybdate ABC transporter substrate-binding protein
YP_003376787.1	XALc_2314	hypothetical protein
YP_003376788.1	XALc_2315	hypothetical protein
YP_003376792.1	XALc_2319	hypothetical protein
YP_003376793.1	XALc_2320	TonB-dependent outer membrane receptor protein
YP_003376794.1	XALc_2321	FAD/FMN-containing dehydrogenase
YP_003376810.1	XALc_2338	Rhs family protein
YP_003376815.1	XALc_2343	hypothetical protein
YP_003376822.1	XALc_2350	type IV pilus assembly protein PilP
YP_003376833.1	XALc_2361	hypothetical protein
YP_003376882.1	XALc_2410	protein containing ipt/tig domains (cell surface receptor)
YP_003376884.1	XALc_2412	hypothetical protein
YP_003376889.1	XALc_2417	hypothetical protein
YP_003376893.1	XALc_2422	lipoprotein
YP_003376894.1	XALc_2423	biopolymer ABC transporter periplasmic protein
YP_003376909.1	XALc_2438	phospholipase
YP_003376910.1	XALc_2439	beta-lactamase class A protein
YP_003376913.1	XALc_2442	TonB-dependent outer membrane receptor protein
YP_003376918.1	XALc_2447	nlpc/p60 family protein
YP_003376919.1	XALc_2448	hypothetical protein
YP_003376933.1	XALc_2462	hypothetical protein
YP_003376939.1	XALc_2468	outer membrane efflux protein
YP_003376944.1	XALc_2473	TonB-dependent outer membrane receptor Oar-like protein
YP_003376956.1	XALc_2485	hypothetical protein
YP_003376958.1	XALc_2487	hypothetical protein
YP_003376975.1	XALc_2504	VirJ protein
YP_003376986.1	XALc_2515	hypothetical protein
YP_003376987.1	XALc_2516	endoproteinase
YP_003376989.1	XALc_2518	TonB-dependent outer membrane receptor protein
YP_003376995.1	XALc_2524	autotransporter serine protease
YP_003376997.1	XALc_2526	lipoprotein
YP_003377002.1	XALc_2531	hypothetical protein
YP_003377016.1	XALc_2545	periplasmic protease
YP_003377032.1	XALc_2561	hypothetical protein
YP_003377043.1	XALc_2572	hypothetical protein
YP_003377051.1	XALc_2580	prolyl oligopeptidase precursor
YP_003377053.1	XALc_2582	lipocalin precursor
YP_003377056.1	XALc_2585	hypothetical protein
YP_003377068.1	XALc_2597	hypothetical protein
YP_003377115.1	XALc_2643	conjugal transfer protein
YP_003377136.1	XALc_2665	extracellular serine protease
YP_003377139.1	XALc_2668	protein disulfide isomerase precursor
YP_003377150.1	XALc_2679	hypothetical protein
YP_003377157.1	XALc_2686	hypothetical protein
YP_003377186.1	XALc_2715	hypothetical protein
YP_003377187.1	XALc_2716	hypothetical protein
YP_003377197.1	XALc_2726	TonB-dependent outer membrane receptor protein
YP_003377211.1	XALc_2740	hypothetical protein
YP_003377217.1	XALc_2746	small-conductance mechanosensitive channel protein
YP_003377220.1	XALc_2749	glucose-fructose oxidoreductase
YP_003377221.1	XALc_2750	gluconolactonase
YP_003377223.1	XALc_2752	hypothetical protein
YP_003377232.1	XALc_2761	organic solvent tolerance protein
YP_003377233.1	XALc_2762	PpiC-type peptidyl-prolyl cis-trans isomerase
YP_003377248.1	XALc_2777	hypothetical protein
YP_003377249.1	XALc_2778	TonB-dependent outer membrane receptor protein
YP_003377255.1	XALc_2784	lipoprotein
YP_003377259.1	XALc_2788	acid phosphatase
YP_003377269.1	XALc_2798	hypothetical protein
YP_003377296.1	XALc_2825	LppC lipoprotein
YP_003377305.1	XALc_2834	hypothetical protein
YP_003377315.1	XALc_2844	hypothetical protein
YP_003377330.1	XALc_2859	peptidoglycan-binding protein
YP_003377338.1	XALc_2867	hypothetical protein
YP_003377340.1	XALc_2869	lipoprotein
YP_003377375.1	XALc_2904	chorismate mutase precursor
YP_003377389.1	XALc_2918	OmpW outer membrane protein
YP_003377390.1	XALc_2919	D-methionine-binding lipoprotein
YP_003377399.1	XALc_2928	L-sorbosone dehydrogenase
YP_003377404.1	XALc_2933	hypothetical protein
YP_003377417.1	XALc_2946	protease
YP_003377420.1	XALc_2949	protease
YP_003377433.1	XALc_2962	TonB-dependent outer membrane receptor protein
YP_003377438.1	XALc_2967	extracellular endoglucanase
YP_003377440.1	XALc_2969	endoglucanase precursor
YP_003377443.1	XALc_2972	alpha-trehalase
YP_003377444.1	XALc_2973	cyclohexadienyl dehydratase
YP_003377451.1	XALc_2980	glycoside hydrolase
YP_003377461.1	XALc_2990	hypothetical protein
YP_003377462.1	XALc_2991	catalase precursor
YP_003377465.1	XALc_2994	hypothetical protein
YP_003377467.1	XALc_2996	DNA/RNA non-specific endonuclease
YP_003377470.1	XALc_2999	hypothetical protein
YP_003377471.1	XALc_3000	dipeptidyl peptidase
YP_003377474.1	XALc_3003	hypothetical protein
YP_003377489.1	XALc_3018	methyltransferase
YP_003377496.1	XALc_3025	TonB-dependent outer membrane receptor protein
YP_003377508.1	XALc_3037	hypothetical protein
YP_003377512.1	XALc_3041	hypothetical protein
YP_003377535.1	XALc_3064	hypothetical protein
YP_003377542.1	XALc_3071	hypothetical protein
YP_003377548.1	XALc_3077	hypothetical protein
YP_003377552.1	XALc_3081	hypothetical protein
YP_003377559.1	XALc_3088	superoxide dismutase
YP_003377562.1	XALc_3091	ammonium transporter
YP_003377571.1	XALc_3100	phospholipase
YP_003377582.1	XALc_3104	hypothetical protein
YP_003377583.1	XALc_3105	hypothetical protein
YP_003377587.1	XALc_3109	hypothetical protein
YP_003377595.1	XALc_3122	lytic murein transglycosylase
YP_003377606.1	XALc_3133	hypothetical protein
YP_003377608.1	XALc_3135	outer membrane protein
YP_003377615.1	XALc_3142	hydrolase
YP_003377616.1	XALc_3143	peptidase
YP_003377620.1	XALc_3147	TonB-dependent outer membrane receptor protein
YP_003377630.1	XALc_3157	hypothetical protein
YP_003377634.1	XALc_3161	glucan biosynthesis protein
YP_003377635.1	XALc_3162	hypothetical protein
