# Supplementary material for: Genomic insights into strategies used by Xanthomonas albilineans with its reduced artillery to spread within sugarcane xylem vessels
Source: BMC Genomics. 2012 Nov 21;13:658. doi: 10.1186/1471-2164-13-658 (PMC3542200; doi:10.1186/1471-2164-13-658)
Supplement: Additional file 4 — List of two-component signal transduction system identified in the genome of strain GPE PC73 of X. albilineans . Two-component system regulatory proteins (I), two-component system sensor proteins (II) and two-component system sensor-response regulator hybrid proteins (III) are listed. [file 1471-2164-13-658-S4.xls]

## Sheet: Feuil1
Locus	Gene name	Category
XALc_0012		I	two component system regulatory protein
XALc_0085		III	two component system sensor-response regulator hybrid protein
XALc_0091		I	two component system regulatory protein
XALc_0245	phoP	I	two component system regulatory protein
XALc_0246	phoQ	II	two component system sensor protein
XALc_0262		I	two component system regulatory protein
XALc_0297		III	two component system sensor-response regulator hybrid protein
XALc_0298		I	two component system regulatory protein
XALc_0336		II	two component system sensor protein
XALc_0574	phoR	II	two component system sensor protein
XALc_0575	phoB	I	two component system regulatory protein
XALc_0653		I	two component system regulatory protein
XALc_0661	colR	I	two component system regulatory protein
XALc_0662	colS	II	two component system sensor protein
XALc_0668	pilR	I	two component system regulatory protein
XALc_0669	pilS	II	two component system sensor protein
XALc_0734		III	two component system sensor-response regulator hybrid protein
XALc_0735		I	two component system regulatory protein
XALc_0736		III	two component system sensor-response regulator hybrid protein
XALc_0750		III	two component system sensor-response regulator hybrid protein
XALc_0762		I	two component system regulatory protein
XALc_0787		II	two component system sensor protein
XALc_0829		II	two component system sensor protein
XALc_0830		I	two component system regulatory protein
XALc_0831		III	two component system sensor-response regulator hybrid protein
XALc_0859		II	two component system sensor protein
XALc_0860	ompR	I	two component system regulatory protein
XALc_0890		I	two component system regulatory protein
XALc_0891		II	two component system sensor protein
XALc_0897		II	two component system sensor protein
XALc_0898		I	two component system regulatory protein
XALc_1021		II	two component system sensor protein
XALc_1212		I	two component system regulatory protein
XALc_1213		II	two component system sensor protein
XALc_1280		II	two component system sensor protein
XALc_1302		I	two component system regulatory protein
XALc_1303	rcsC	III	two component system sensor-response regulator hybrid protein
XALc_1304	rcsB	I	two component system regulatory protein
XALc_1345	rpfG	I	two component system regulatory protein
XALc_1346	rpfC	II	two component system sensor protein
XALc_1353		II	two component system sensor protein
XALc_1354	cheB	I	two component system regulatory protein
XALc_1369	cheA	II	two component system sensor protein
XALc_1370	cheY	I	two component system regulatory protein
XALc_1376	cheA	II	two component system sensor protein
XALc_1378	cheY	I	two component system regulatory protein
XALc_1410		I	two component system regulatory protein
XALc_1412		I	two component system regulatory protein
XALc_1429		III	two component system sensor-response regulator hybrid protein
XALc_1433		II	two component system sensor protein
XALc_1434		III	two component system sensor-response regulator hybrid protein
XALc_1435		II	two component system sensor protein
XALc_1553	baeS	II	two component system sensor protein
XALc_1554		I	two component system regulatory protein
XALc_1618		I	two component system regulatory protein
XALc_1634		I	two component system regulatory protein
XALc_1635		II	two component system sensor protein
XALc_1637		II	two component system sensor protein
XALc_1693		III	two component system sensor-response regulator hybrid protein
XALc_1742		I	two component system regulatory protein
XALc_1768		I	two component system regulatory protein
XALc_1769		II	two component system sensor protein
XALc_1787		I	two component system regulatory protein
XALc_1974		III	two component system sensor-response regulator hybrid protein
XALc_1975		I	two component system regulatory protein
XALc_2098		I	two component system regulatory protein
XALc_2100		I	two component system regulatory protein
XALc_2101		III	two component system sensor-response regulator hybrid protein
XALc_2174		III	two component system sensor-response regulator hybrid protein
XALc_2180		III	two component system sensor-response regulator hybrid protein
XALc_2225		II	two component system sensor protein
XALc_2237		I	two component system regulatory protein
XALc_2238		III	two component system sensor-response regulator hybrid protein
XALc_2241	pilH	I	two component system regulatory protein
XALc_2242	pilG	I	two component system regulatory protein
XALc_2511		II	two component system sensor protein
XALc_2520		II	two component system sensor protein
XALc_2528		II	two component system sensor protein
XALc_2538		I	two component system regulatory protein
XALc_2587		I	two component system regulatory protein
XALc_2590		II	two component system sensor protein
XALc_2598		I	two component system regulatory protein
XALc_2599		II	two component system sensor protein
XALc_2772		II	two component system sensor protein
XALc_2773		I	two component system regulatory protein
XALc_2828		I	two component system regulatory protein
XALc_2829	kdpD	II	two component system sensor protein
XALc_2877		I	two component system regulatory protein
XALc_2900		I	two component system regulatory protein
XALc_2901		II	two component system sensor protein
XALc_2929		III	two component system sensor-response regulator hybrid protein
XALc_2960		III	two component system sensor-response regulator hybrid protein
XALc_2971		III	two component system sensor-response regulator hybrid protein
XALc_3089	ntrC	I	two component system regulatory protein
XALc_3090	ntrB	II	two component system sensor protein
XALc_3119		II	two component system sensor protein
XALc_3152		I	two component system regulatory protein
XALc_3153		II	two component system sensor protein
