# Supplementary material for: Genomic insights into strategies used by Xanthomonas albilineans with its reduced artillery to spread within sugarcane xylem vessels
Source: BMC Genomics. 2012 Nov 21;13:658. doi: 10.1186/1471-2164-13-658 (PMC3542200; doi:10.1186/1471-2164-13-658)
Supplement: Additional file 5 — List of transposases found in the chromosome of the strain GPE PC73 of X. albilineans. The ORFs named “ISXal” are specific to X. albilineans. However, the recent publication of the complete genome sequence of X. oryzae pv. oryzicola revealed that XALc_2324, XALc_2365, XALc_2622 and XALc_2931, corresponding to ISXal5, ISXal7 and ISXal9 in X. albilineans strain GPE PC73, showed similarities with transposases found in the strain BLS256 of X. oryzae pv. oryzicola. [file 1471-2164-13-658-S5.xls]

## Sheet: Feuil1
Locus	Description
XALc_0648	ISXo3 transposase (fragment)
XALc_0672	ISxcc1 transposase orf B (fragment)
XALc_0673	ISxcc1 transposase orf B (fragment)
XALc_0674	ISxcc1 transposase orf B (fragment)
XALc_0675	ISxcc1 transposase orf B (fragment)
XALc_0702	ISxal2 transposase
XALc_0728	ISxac3 transposase orf A (fragment)
XALc_0729	ISxac3 transposase orf B (fragment)
XALc_0803	ISXal1 transposase orf B (fragment)
XALc_0881	ISxac3 transposase orf A (fragment)
XALc_0882	ISxac3 transposase orf B (fragment)
XALc_0926	ISxac3 transposase orf B (fragment)
XALc_0960	ISxac3 transposase orf B (fragment)
XALc_0961	ISxac3 transposase orf B (fragment)
XALc_1024	IS1112 transposase (fragment)
XALc_1053	ISXal1 transposase orf B (fragment)
XALc_1224	ISXal1 transposase orf A
XALc_1225	ISXal1 transposase orf B
XALc_1233	IS4 transposase (fragment)
XALc_1243	TIS1421-transposase protein B
XALc_1244	TIS1421-transposase protein A
XALc_1470	ISRSO12 transposase orf A
XALc_1471	ISRSO12 transposase orf B (fragment)
XALc_1473	ISXal1 transposase orf A
XALc_1474	ISXal1 transposase orf B
XALc_1476	ISXo3 transposase (fragment)
XALc_1513	ISXal3 transposase orf A
XALc_1528	ISXal4 transposase
XALc_1549	ISXal3 transposase orf A (fragment)
XALc_1552	ISXal5 transposase
XALc_1623	ISXal1 transposase orf A
XALc_1624	ISXal1 transposase orf B
XALc_1697	ISxoo4 transposase (fragment)
XALc_1844	ISxac2 transposase orf B (fragment)
XALc_1845	ISxac2 transposase orf B (fragment)
XALc_1846	ISxac2 transposase orf A (fragment)
XALc_1847	ISxac2 transposase orf A (fragment)
XALc_1852	ISXal1 transposase orf A (fragment)
XALc_1853	ISxac3 transposase orf A (fragment)
XALc_1854	ISxac3 transposase orf B (fragment)
XALc_1855	ISxac3 transposase orf B (fragment)
XALc_1872	IS1404 transposase orf A
XALc_1873	IS1404 transposase orf B (fragment)
XALc_1874	ISXal6 transposase orf B
XALc_1875	ISXal6 transposase orf A
XALc_1876	IS1404 transposase orf B (fragment)
XALc_1877	ISxac3 transposase orf A (fragment)
XALc_1879	ISXal1 transposase orf B
XALc_1880	ISXal1 transposase orf A
XALc_1882	ISxac3 transposase orf B (fragment)
XALc_1883	ISxac3 transposase orf A (fragment)
XALc_2106	ISRSO12 transposase orf A (fragment)
XALc_2181	ISXo8 transposase (fragment)
XALc_2270	ISxcc1 transposase orf A
XALc_2271	ISxcc1 transposase orf B (fragment)
XALc_2272	ISxcc1 transposase orf B (fragment)
XALc_2273	ISXal6 transposase orf B
XALc_2274	ISXal6 transposase orf A
XALc_2322	ISxa3 transposase (fragment)
XALc_2323	ISXal7 transposase orf B
XALc_2324	ISXal7 transposase orf A
XALc_2325	Transposase (fragment)
XALc_2342	Transposase (fragment)
XALc_2362	Transposase IS1477 orf B (fragment)
XALc_2363	Transposase IS1477 orf A (fragment)
XALc_2364	ISXal5 transposase (fragment)
XALc_2365	ISXal5 transposase (fragment)
XALc_2373	ISXal1 transposase orf A
XALc_2374	ISXal1 transposase orf B
XALc_2401	ISXal4 transposase (fragment)
XALc_2463	ISxcc1 transposase orf B (fragment)
XALc_2464	IS1478 transposase (fragment)
XALc_2472	IS1478 transposase (fragment)
XALc_2603	Transposase (fragment)
XALc_2604	TIS1421-transposase protein A
XALc_2621.5	ISXal7 transposase orf A
XALc_2622	ISXal7 transposase orf B
XALc_2631	ISXal1 transposase orf B
XALc_2632	ISXal1 transposase orf A
XALc_2931	ISXal9 transposase orf A
XALc_2932	ISXal9 transposase orf B
XALc_2936	ISxac3 transposase orf B (fragment)
XALc_2938	IS1404 transposase orf B (fragment)
XALc_2939	IS1404 transposase orf A (fragment)
XALc_2986	ISxac3 transposase orf A (fragment)
XALc_3159	ISXoo15 transposase (fragment)
